# Supplementary material for: Bullying and Cyberbullying in School: Rapid Review on the Roles of Gratitude, Forgiveness, and Self-Regulation
Source: Int J Environ Res Public Health. 2024 Jun 27;21(7):839. doi: 10.3390/ijerph21070839 (PMC11276976; doi:10.3390/ijerph21070839)
Supplement: Supplementary file 1 [file ijerph-21-00839-s001.zip]

Archive with 1 entries (1 files):
- ijerph-3014494-supplementary.pdf
